# Supplementary material for: Electroacupuncture Relieves Visceral Hypersensitivity via Balancing PAR2 and PAR4 in the Descending Pain Modulatory System of Goats
Source: Brain Sci. 2023 Jun 7;13(6):922. doi: 10.3390/brainsci13060922 (PMC10296180; doi:10.3390/brainsci13060922)
Supplement: Supplementary file 1 [file brainsci-13-00922-s001.zip]

Archive with 3 entries (3 files):
- File S1 Anova analysis raw data.xlsx
- File S2 One way or Two way ANOVA tables.xlsx
- supplementary materials.pdf
