# Supplementary material for: Electroacupuncture Relieves Visceral Hypersensitivity via Balancing PAR2 and PAR4 in the Descending Pain Modulatory System of Goats
Source: Brain Sci. 2023 Jun 7;13(6):922. doi: 10.3390/brainsci13060922 (PMC10296180; doi:10.3390/brainsci13060922)
Supplement: Supplementary file 1 [file brainsci-13-00922-s001.zip › File S1 Anova analysis raw data.xlsx]

## Sheet: Anova analysis raw data of VMR
	Pressure (mmHg)	Groups(mean±SD)				Comparison(P value)
		CON	EA	TNBS	TNBS+EA	CON vs EA	CON vs TNBS	CON vs TNBS+EA	EA vs TNBS	EA vs TNBS+EA	TNBS vs TNBS+EA
Day7	20	1.77±0.64	1.63±0.33	2.83±0.44	2.73±0.58	>0.9999	0.0071	0.0202	0.0016	0.0049	>0.9999
	40	2.09±0.25	1.81±0.51	3.26±0.65	2.94±0.64	>0.9999	0.0024	0.0525	<0.0001	0.0035	>0.9999
	60	2.3±0.29	2.03±0.44	3.55±0.63	3.15±0.51	>0.9999	0.001	0.0552	<0.0001	0.0043	>0.9999
	80	2.52±0.39	2.19±0.44	3.91±0.8	3.7±0.75	>0.9999	0.0002	0.002	<0.0001	<0.0001	>0.9999
	100	3±0.49	2.33±0.25	5.49±0.74	5.03±0.69	0.2296	<0.0001	<0.0001	<0.0001	<0.0001	0.8767
Day10	20	2.03±0.39	1.87±0.45	3.34±0.73	2.30±0.22	>0.9999	0.002	>0.9999	0.0004	>0.9999	0.0248
	40	2.17±0.37	2.03±0.29	3.86±0.82	2.58±0.79	>0.9999	<0.0001	>0.9999	<0.0001	0.6982	0.0028
	60	2.42±0.58	2.32±0.35	4.6±0.47	3.04±0.62	>0.9999	<0.0001	0.0278	<0.0001	0.0115	0.0085
	80	2.93±0.34	2.51±0.47	5.25±0.94	3.92±0.57	>0.9999	<0.0001	0.0356	<0.0001	0.0008	0.0015
	100	3.28±0.42	2.77±0.5	6.98±1.2	4.92±0.71	0.8971	<0.0001	<0.0001	<0.0001	<0.0001	<0.0001
Day13	20	1.73±0.45	1.63±0.36	3.76±1.00	3.22±0.61	>0.9999	<0.0001	0.0006	<0.0001	0.0002	0.8618
	40	2.10±0.34	1.82±0.34	4.88±0.72	3.68±0.67	>0.9999	<0.0001	0.0003	<0.0001	<0.0001	0.0086
	60	2.43±0.39	2.07±0.46	5.29±0.93	4.09±0.78	>0.9999	<0.0001	0.0001	<0.0001	<0.0001	0.0092
	80	2.60±0.35	2.21±0.49	6.29±0.91	4.62±0.52	>0.9999	<0.0001	<0.0001	<0.0001	<0.0001	0.0001
	100	3.07±0.75	2.5±0.35	7.67±0.94	5.14±0.64	0.7418	<0.0001	<0.0001	<0.0001	<0.0001	<0.0001
Day16	20	1.82±0.55	1.83±0.25	4.9±0.45	3.03±0.60	>0.9999	<0.0001	0.3482	<0.0001	0.3531	0.0231
	40	2.19±0.46	2.03±0.41	5.92±0.64	4.07±0.89	>0.9999	<0.0001	0.0211	<0.0001	0.0098	0.0257
	60	2.46±0.48	2.24±0.56	6.85±1.84	4.51±1.57	>0.9999	<0.0001	0.0097	<0.0001	0.0031	0.002
	80	2.79±0.69	2.38±0.50	8.39±2.21	5.48±1.53	>0.9999	<0.0001	0.0003	<0.0001	<0.0001	<0.0001
	100	3.38±1.06	2.51±0.52	10.76±2.21	5.67±0.86	>0.9999	<0.0001	0.0027	<0.0001	<0.0001	<0.0001
Day19	20	1.97±0.38	1.82±0.49	4.91±1	2.62±0.44	>0.9999	<0.0001	>0.9999	<0.0001	>0.9999	0.0012
	40	2.14±0.51	2.02±0.54	5.69±1.25	3.19±0.92	>0.9999	<0.0001	0.4897	<0.0001	0.3224	0.0003
	60	2.65±0.47	2.26±0.52	7.13±1.58	3.95±1.15	>0.9999	<0.0001	0.1876	<0.0001	0.0319	<0.0001
	80	3.03±1.01	2.47±0.45	8.43±1.86	4.56±1.41	>0.9999	<0.0001	0.0678	<0.0001	0.0039	<0.0001
	100	3.31±0.87	2.64±0.5	9.62±1.31	5.87±1.73	>0.9999	<0.0001	0.0002	<0.0001	<0.0001	<0.0001
Day22	20	1.87±0.66	1.78±0.37	4.62±0.67	3.00±0.68	>0.9999	<0.0001	0.2638	<0.0001	0.1781	0.0241
	40	2.17±0.77	1.99±0.50	5.19±1.14	3.46±1.04	>0.9999	<0.0001	0.131	<0.0001	0.055	0.0137
	60	2.65±0.72	2.14±0.37	6.31±0.87	3.7±0.87	>0.9999	<0.0001	0.3701	<0.0001	0.035	<0.0001
	80	3.28±1.22	2.24±0.61	7.69±1.83	4.68±1.42	0.3812	<0.0001	0.0786	<0.0001	0.0002	<0.0001
	100	3.75±1.23	2.67±0.58	8.53±1.21	5.25±1.00	0.329	<0.0001	0.047	<0.0001	<0.0001	<0.0001
Day25	20	1.84±0.48	1.61±0.43	4.36±0.98	2.60±0.76	>0.9999	<0.0001	>0.9999	<0.0001	0.4499	0.0116
	40	2.09±0.72	1.76±0.29	5.12±1.26	3.03±0.40	>0.9999	<0.0001	0.5549	<0.0001	0.1414	0.0016
	60	2.53±0.57	2.09±0.38	5.73±1.30	3.22±0.71	>0.9999	<0.0001	>0.9999	<0.0001	0.2598	<0.0001
	80	2.92±0.64	2.27±0.38	7.60±1.80	3.74±0.81	>0.9999	<0.0001	0.8524	<0.0001	0.0557	<0.0001
	100	4.09±0.81	2.43±0.50	8.61±1.87	4.07±1.59	0.0205	<0.0001	>0.9999	<0.0001	0.0231	<0.0001

## Sheet: Nociceptive response scores
	Pressure (mmHg)	Groups(mean±SD)				Comparison(P value)
		CON	EA	TNBS	TNBS+EA	CON vs EA	CON vs TNBS	CON vs TNBS+EA	EA vs TNBS	EA vs TNBS+EA	TNBS vs TNBS+EA
Day7	20	0.08±0.09	0.09±0.08	0.22±0.12	0.08±0.09	>0.9999	>0.9999	>0.9999	>0.9999	>0.9999	>0.9999
	40	0.15±0.13	0.17±0.11	0.55±0.28	0.17±0.11	>0.9999	>0.9999	>0.9999	>0.9999	>0.9999	>0.9999
	60	0.78±0.39	0.76±0.37	1.38±0.97	0.78±0.49	>0.9999	>0.9999	>0.9999	>0.9999	>0.9999	>0.9999
	80	1.11±0.72	0.99±0.64	2.14±0.78	1.16±0.75	>0.9999	0.0038	>0.9999	0.0008	>0.9999	0.0064
	100	1.2±0.53	1.09±0.51	2.69±0.74	1.24±0.52	>0.9999	<0.0001	>0.9999	<0.0001	>0.9999	<0.0001
Day10	20	0.07±0.05	0.06±0.07	0.24±0.13	0.09±0.07	>0.9999	>0.9999	>0.9999	>0.9999	>0.9999	>0.9999
	40	0.08±0.20	0.06±0.15	0.38±0.42	0.11±0.26	>0.9999	>0.9999	>0.9999	>0.9999	>0.9999	>0.9999
	60	0.88±0.39	0.79±0.37	1.37±0.54	0.91±0.41	>0.9999	0.1115	>0.9999	0.0336	>0.9999	0.1657
	80	1.31±0.10	1.26±0.10	1.91±0.63	1.42±0.14	>0.9999	0.022	>0.9999	0.0107	>0.9999	0.0948
	100	1.35±0.43	1.29±0.39	2.86±0.62	1.47±0.45	>0.9999	<0.0001	>0.9999	<0.0001	>0.9999	<0.0001
Day13	20	0.14±0.22	0.13±0.21	0.68±0.39	0.17±0.26	>0.9999	>0.9999	>0.9999	>0.9999	>0.9999	>0.9999
	40	0.22±0.25	0.21±0.23	1.75±0.72	0.25±0.28	>0.9999	<0.0001	>0.9999	<0.0001	>0.9999	<0.0001
	60	0.71±0.26	0.63±0.22	2.05±0.36	0.76±0.29	>0.9999	<0.0001	>0.9999	<0.0001	>0.9999	<0.0001
	80	1.02±0.39	0.97±0.35	2.52±0.46	1.19±0.26	>0.9999	<0.0001	>0.9999	<0.0001	>0.9999	<0.0001
	100	1.40±0.53	1.35±0.49	3.00±0.29	1.58±0.43	>0.9999	<0.0001	>0.9999	<0.0001	>0.9999	<0.0001
Day16	20	0.03±0.03	0.03±0.02	0.64±0.39	0.05±0.06	>0.9999	>0.9999	>0.9999	>0.9999	>0.9999	>0.9999
	40	0.04±0.10	0.04±0.09	1.02±0.63	0.05±0.12	>0.9999	0.0047	>0.9999	0.0046	>0.9999	0.0053
	60	0.54±0.37	0.50±0.35	2.13±1.02	0.68±0.52	>0.9999	<0.0001	>0.9999	<0.0001	>0.9999	<0.0001
	80	0.96±0.51	0.93±0.49	2.25±0.76	1.17±0.65	>0.9999	0.0001	>0.9999	<0.0001	>0.9999	0.0015
	100	1.54±0.61	1.51±0.60	3.03±0.42	1.73±0.53	>0.9999	<0.0001	>0.9999	<0.0001	>0.9999	<0.0001
Day19	20	0.09±0.07	0.07±0.07	0.42±0.22	0.08±0.06	>0.9999	>0.9999	>0.9999	>0.9999	>0.9999	>0.9999
	40	0.12±0.13	0.10±0.16	1.15±0.26	0.10±0.08	>0.9999	0.0003	>0.9999	0.0002	>0.9999	0.0002
	60	0.30±0.29	0.27±0.14	1.83±0.37	0.42±0.42	>0.9999	<0.0001	>0.9999	<0.0001	>0.9999	<0.0001
	80	1.11±0.64	1.08±0.63	2.38±0.53	1.33±0.62	>0.9999	<0.0001	>0.9999	<0.0001	>0.9999	0.0002
	100	1.70±0.68	1.65±0.68	3.37±0.23	1.96±0.70	>0.9999	<0.0001	>0.9999	<0.0001	>0.9999	<0.0001
Day22	20	0.07±0.07	0.06±0.05	0.17±0.13	0.10±0.08	>0.9999	>0.9999	>0.9999	>0.9999	>0.9999	>0.9999
	40	0.11±0.09	0.12±0.09	0.77±0.33	0.13±0.15	>0.9999	0.0016	>0.9999	0.0017	>0.9999	0.0025
	60	0.41±0.25	0.38±0.23	1.65±0.31	0.53±0.37	>0.9999	<0.0001	>0.9999	<0.0001	>0.9999	<0.0001
	80	0.99±0.47	0.93±0.49	2.45±0.40	1.22±0.53	>0.9999	<0.0001	>0.9999	<0.0001	0.5466	<0.0001
	100	1.74±0.22	1.68±0.21	3.56±0.42	1.95±0.33	>0.9999	<0.0001	>0.9999	<0.0001	0.7395	<0.0001
Day25	20	0.04±0.03	0.05±0.02	0.25±0.14	0.08±0.09	>0.9999	>0.9999	>0.9999	>0.9999	>0.9999	>0.9999
	40	0.07±0.08	0.07±0.08	1.02±0.67	0.11±0.09	>0.9999	0.0004	>0.9999	0.0004	>0.9999	0.0007
	60	0.49±0.16	0.43±0.16	1.75±0.97	0.63±0.27	>0.9999	<0.0001	>0.9999	<0.0001	>0.9999	<0.0001
	80	0.92±0.49	0.87±0.50	2.85±0.49	1.13±0.43	>0.9999	<0.0001	>0.9999	<0.0001	>0.9999	<0.0001
	100	1.88±0.35	1.75±0.38	3.50±0.38	2.05±0.43	>0.9999	<0.0001	>0.9999	<0.0001	>0.9999	<0.0001

## Sheet: Anova analysis raw data of WB
Area	Protein	Groups(mean±SD)				Comparison(P value)
		CON	EA	TNBS	TNBS+EA	CON vs. EA	CON vs. TNBS	CON vs. TNBS+EA	EA vs. TNBS	EA vs. TNBS+EA	TNBS vs. TNBS+EA
PAG	PAR2	0.53±0.05	0.36±0.05	0.90±0.10	0.59±0.07	0.0059	<0.0001	0.9495	<0.0001	0.0002	<0.0001
	PAR4	0.53±0.11	0.89±0.11	0.65±0.07	1.04±0.14	0.0151	>0.9999	<0.0001	0.2401	0.9476	0.0036
	c-Fos	0.50±0.06	0.64±0.09	0.73±0.03	0.50±0.06	0.0185	0.0002	>0.9999	0.2454	0.0152	0.0002
	CGRP	0.38±0.10	0.22±0.06	0.72±0.10	0.45±0.06	0.1628	0.0024	>0.9999	<0.0001	0.0143	0.0078
	SP	0.37±0.03	0.29±0.03	0.55±0.04	0.34±0.04	0.1792	0.0003	>0.9999	<0.0001	0.8832	<0.0001
RVM	PAR2	0.64±0.04	0.44±0.05	0.92±0.08	0.62±0.04	<0.0001	<0.0001	>0.9999	<0.0001	0.0001	<0.0001
	PAR4	0.34±0.05	0.54±0.03	0.44±0.03	0.57±0.06	0.0028	0.1152	<0.0001	0.3125	>0.9999	0.0186
	c-Fos	0.32±0.04	0.56±0.10	0.80±0.05	0.47±0.04	0.0009	<0.0001	0.0469	0.0003	0.2103	<0.0001
	CGRP	0.62±0.12	0.43±0.09	1.03±0.11	0.57±0.10	0.0557	0.0001	>0.9999	<0.0001	0.1951	<0.0001
	SP	0.53±0.02	0.47±0.03	0.70±0.04	0.51±0.04	0.0882	<0.0001	>0.9999	<0.0001	0.4048	<0.0001
SC	PAR2	0.52±0.06	0.39±0.04	0.74±0.03	0.52±0.04	0.0004	<0.0001	>0.9999	<0.0001	0.0002	<0.0001
	PAR4	0.37±0.05	0.53±0.02	0.43±0.02	0.55±0.07	<0.0001	0.1758	<0.0001	0.0122	>0.9999	0.0011
	c-Fos	0.31±0.01	0.37±0.03	0.43±0.02	0.36±0.02	0.0005	<0.0001	0.0101	0.0124	>0.9999	0.0007
	CGRP	0.46±0.04	0.42±0.01	0.64±0.02	0.50±0.01	0.0515	<0.0001	0.0366	<0.0001	<0.0001	<0.0001
	SP	0.47±0.08	0.40±0.05	0.89±0.08	0.58±0.04	0.4514	<0.0001	0.0551	<0.0001	0.001	<0.0001

## Sheet: Anova analysis raw data of qPCR
Area	mRNA	Groups(mean±SD)				Comparison(P value)
		CON	EA	TNBS	TNBS+EA	CON vs EA	CON vs TNBS	CON vs TNBS+EA	EA vs TNBS	EA vs TNBS+EA	TNBS vs TNBS+EA
PAG	PAR2	1.72±0.11	1.33±0.11	2.22±0.18	1.68±0.17	0.0037	0.0007	>0.9999	<0.0001	0.0108	0.0003
	PAR4	1.47±0.22	1.99±0.19	1.70±0.11	2.29±0.18	0.0019	0.3169	<0.0001	0.0776	0.0575	<0.0001
	c-Fos	2.08±0.14	2.49±0.34	3.40±0.11	2.48±0.06	0.0669	<0.0001	0.0459	0.0002	>0.9999	<0.0001
	CGRP	0.99±0.13	0.79±0.07	1.62±0.08	1.14±0.11	0.1724	0.0001	0.5702	<0.0001	0.0143	0.0018
	SP	1.02±0.13	0.88±0.12	1.44±0.08	1.01±0.11	0.8865	0.026	>0.9999	0.0068	>0.9999	0.0463
RVM	PAR2	0.92±0.05	0.69±0.11	1.37±0.10	1.05±0.11	0.0049	0.0002	0.2753	<0.0001	0.0003	0.0065
	PAR4	0.95±0.11	1.29±0.04	1.09±0.04	1.41±0.07	0.0006	0.1447	<0.0001	0.0066	0.1212	0.0003
	c-Fos	1.84±0.12	2.23±0.13	3.09±0.27	2.23±0.17	0.1778	0.0002	0.1841	0.0023	>0.9999	0.0022
	CGRP	1.37±0.10	1.06±0.08	2.02±0.05	1.40±0.15	0.0578	0.0016	>0.9999	0.0001	0.0354	0.0022
	SP	0.59±0.11	0.45±0.05	0.97±0.11	0.67±0.09	0.785	0.0034	>0.9999	0.0004	0.1269	0.0186
SC	PAR2	1.74±0.06	1.34±0.07	2.38±0.14	1.81±0.08	<0.0001	<0.0001	>0.9999	<0.0001	<0.0001	<0.0001
	PAR4	0.98±0.07	1.34±0.04	1.11±0.08	1.61±0.06	<0.0001	0.0694	<0.0001	0.0005	<0.0001	<0.0001
	c-Fos	0.63±0.14	0.76±0.13	1.17±0.11	0.79±0.02	>0.9999	0.0026	0.6202	0.024	>0.9999	0.0198
	CGRP	1.51±0.04	1.30±0.07	3.03±0.25	2.06±0.10	0.3879	<0.0001	0.004	<0.0001	0.0006	0.0003
	SP	0.80±0.04	0.68±0.05	1.11±0.05	0.90±0.05	0.0741	0.0003	0.1804	<0.0001	0.0023	0.0047

## Sheet: Inflammatory mediators
Area	Inflammatory mediators	Groups(mean±SD)				Comparison(P value)
		CON	EA	TNBS	TNBS+EA	CON vs EA	CON vs TNBS	CON vs TNBS+EA	EA vs TNBS	EA vs TNBS+EA	TNBS vs TNBS+EA
PAG	TNF-α(ng/L)	697.86±39.61	602.08±63.01	1007.08±102.64	762.27±9.35	0.613	0.002	>0.9999	0.0003	0.0898	0.009
	IL-6(ng/L)	95.52±12.24	81.44±1.32	145.59±5.92	116.37±4.27	0.5898	0.0026	0.1063	0.0011	0.0171	0.0399
	COX-2(ng/L)	26.72±1.49	19.39±1.02	38.29±5.12	29.18±1.49	0.0769	0.006	>0.9999	0.0002	0.0165	0.025
RVM	TNF-α(ng/L)	752.32±15.41	655.11±40.75	1016.66±42.41	766.28±40.94	0.0703	0.0001	>0.9999	<0.0001	0.0355	0.0002
	IL-6(ng/L)	95.38±4.78	85.31±1.42	124.58±5.39	94.37±3.62	0.0826	<0.0001	>0.9999	<0.0001	0.0997	<0.0001
	COX-2(ng/L)	39.99±2.76	35.62±3.14	60.35±3.16	45.91±2.68	0.6289	<0.0001	0.2229	<0.0001	0.0129	0.001
SC	TNF-α(ng/L)	864.96±8.68	785.48±10.3	1212.16±63.45	955.24±14.84	0.1147	<0.0001	0.0629	<0.0001	0.0015	<0.0001
	IL-6(ng/L)	84.78±4.21	71.58±7.31	115.01±5.47	91.78±4.86	0.12	0.001	0.9802	<0.0001	0.0132	0.0056
	COX-2(ng/L)	50.91±7.82	44.95±2.06	70.49±6.26	53.88±4.15	>0.9999	0.0124	>0.9999	0.0018	0.4965	0.0355
Ileum at day7	MPO(pg/ml)	37.25±4.23		67.06±7.61			<0.0001
	IL-1β(ng/L)	83.36±1.84		136.71±3.02			<0.0001
	TNF-α(ng/L)	721.06±48.34		1269.07±85.08			<0.0001
Ileum at day25	MPO(pg/ml)	38.01±3.22	37.9±4.35	38.86±5.41	38.3±3.39	>0.9999	>0.9999	>0.9999	>0.9999	>0.9999	>0.9999
	IL-1β(ng/L)	86.12±2.85	83.36±1.84	88.79±5.28	87.46±1.85	>0.9999	>0.9999	>0.9999	>0.9999	>0.9999	>0.9999
	TNF-α(ng/L)	759.47±113.52	734.6±102.46	770.62±75.41	721.06±48.34	>0.9999	>0.9999	>0.9999	>0.9999	>0.9999	>0.9999

## Sheet: The ratio of PAR2 with PAR4
Area		Groups(mean±SD)				Comparison(P value)
		CON	EA	TNBS	TNBS+EA	CON vs EA	CON vs TNBS	CON vs TNBS+EA	EA vs TNBS	EA vs TNBS+EA	TNBS vs TNBS+EA
PAG	PAR2/PAR4	0.94±0.04	0.41±0.05	1.43±0.07	0.58±0.03	<0.0001	<0.0001	<0.0001	<0.0001	<0.0001	<0.0001
RVM		1.76±0.22	0.82±0.06	2.1±0.03	1.09±0.05	<0.0001	0.0005	<0.0001	<0.0001	0.0048	<0.0001
SC		1.41±0.05	0.74±0.05	1.73±0.04	0.95±0.06	<0.0001	<0.0001	<0.0001	<0.0001	<0.0001	<0.0001

## Sheet: Body weight, histopathological 
		Groups(mean±SD)				Comparison(P value)
		CON	EA	TNBS	TNBS+EA	CON vs EA	CON vs TNBS	CON vs TNBS+EA	EA vs TNBS	EA vs TNBS+EA	TNBS vs TNBS+EA
Changes in body Weight (kg%)	Day7	1.22±0.15	1.22±0.23	-5.82±0.35	-5.77±0.41	>0.9999	<0.0001	<0.0001	<0.0001	<0.0001	>0.9999
	Day25	9.45±0.94	9.45±1.76	7.53±1.30	8.23±0.70	>0.9999	>0.9999	>0.9999	>0.9999	>0.9999	>0.9999
Macroscopic score	Day7	1.67±0.52		6.50±1.05			<0.0001
	Day25	0.67±0.52	0.50±0.55	1.33±0.52	0.83±0.41	>0.9999	>0.9999	>0.9999	>0.9999	>0.9999	>0.9999
Microscopic score	Day7	1.50±0.55		5.83±0.75			<0.0001
	Day25	1.50±0.55	1.33±0.52	2.50±0.55	1.67±0.52	0.751	<0.001	0.087	<0.001	0.087	0.042

## Sheet: Immunofluorescence intensity
Area	Mean gray value (AU)	Groups(mean±SD)				Comparison(P value)
		CON	EA	TNBS	TNBS+EA	CON vs EA	CON vs TNBS	CON vs TNBS+EA	EA vs TNBS	EA vs TNBS+EA	TNBS vs TNBS+EA
PAG	PAR2	8.04±0.30	6.16±0.37	10.13±0.61	8.14±0.35	0.0005	<0.0001	>0.9999	<0.0001	0.0002	<0.0001
	PAR4	6.04±0.70	9.30±0.24	8.75±0.46	10.29±0.57	0.0062	0.1973	<0.0001	0.4997	0.0337	0.0012
RVM	PAR2	14.60±0.26	12.81±0.51	18.00±1.32	14.57±0.68	0.0162	<0.0001	>0.9999	<0.0001	0.018	<0.0001
	PAR4	11.17±0.84	13.43±0.56	12.23±0.67	15.11±0.43	0.0003	0.1181	<0.0001	0.0558	0.0047	<0.0001
SC	PAR2	14.71±0.89	12.38±0.46	18.00±1.19	15.42±0.69	0.0009	<0.0001	>0.9999	<0.0001	<0.0001	0.0005
	PAR4	10.35±0.76	11.74±0.5	10.92±0.07	12.62±0.53	0.0116	0.8291	0.0001	0.3658	0.2703	0.005
