# Supplementary material for: Electroacupuncture Relieves Visceral Hypersensitivity via Balancing PAR2 and PAR4 in the Descending Pain Modulatory System of Goats
Source: Brain Sci. 2023 Jun 7;13(6):922. doi: 10.3390/brainsci13060922 (PMC10296180; doi:10.3390/brainsci13060922)
Supplement: Supplementary file 1 [file brainsci-13-00922-s001.zip › File S2 One way or Two way ANOVA tables.xlsx]

## Sheet: VMR
Day7								Day10							Day13
Table Analyzed	Data 1							Table Analyzed	Data 1						Table Analyzed	Data 1
Two-way ANOVA	Ordinary							Two-way ANOVA	Ordinary						Two-way ANOVA	Ordinary
Alpha	0.05							Alpha	0.05						Alpha	0.05
Source of Variation	% of total variation	P value	P value summary	Significant?				Source of Variation	% of total variation	P value	P value summary	Significant?			Source of Variation	% of total variation	P value	P value summary	Significant?
Interaction	6.761	0.0023	**	Yes				Interaction	7.504	<0.0001	****	Yes			Interaction	5.168	<0.0001	****	Yes
Row Factor	27.55	<0.0001	****	Yes				Row Factor	28.27	<0.0001	****	Yes			Row Factor	15.79	<0.0001	****	Yes
Column Factor	45.75	<0.0001	****	Yes				Column Factor	48.51	<0.0001	****	Yes			Column Factor	67.7	<0.0001	****	Yes
ANOVA table	SS	DF	MS	F (DFn, DFd)	P value			ANOVA table	SS	DF	MS	F (DFn, DFd)	P value		ANOVA table	SS	DF	MS	F (DFn, DFd)	P value
Interaction	10.34	12	0.8614	F (12, 100) = 2.825	P=0.0023			Interaction	17.74	12	1.478	F (12, 100) = 3.981	P<0.0001		Interaction	18.53	12	1.544	F (12, 100) = 3.797	P<0.0001
Row Factor	42.12	4	10.53	F (4, 100) = 34.53	P<0.0001			Row Factor	66.83	4	16.71	F (4, 100) = 45.00	P<0.0001		Row Factor	56.61	4	14.15	F (4, 100) = 34.81	P<0.0001
Column Factor	69.95	3	23.32	F (3, 100) = 76.46	P<0.0001			Column Factor	114.7	3	38.22	F (3, 100) = 103.0	P<0.0001		Column Factor	242.7	3	80.9	F (3, 100) = 199.0	P<0.0001
Residual	30.5	100	0.305					Residual	37.13	100	0.3713				Residual	40.66	100	0.4066
Day16								Day19							Day22
Table Analyzed	Data 1							Table Analyzed	Data 1						Table Analyzed	Data 1
Two-way ANOVA	Ordinary							Two-way ANOVA	Ordinary						Two-way ANOVA	Ordinary
Alpha	0.05							Alpha	0.05						Alpha	0.05
Source of Variation	% of total variation	P value	P value summary	Significant?				Source of Variation	% of total variation	P value	P value summary	Significant?			Source of Variation	% of total variation	P value	P value summary	Significant?
Interaction	7.525	<0.0001	****	Yes				Interaction	5.508	0.0013	**	Yes			Interaction	4.257	0.0298	*	Yes
Row Factor	13.23	<0.0001	****	Yes				Row Factor	14.38	<0.0001	****	Yes			Row Factor	15.32	<0.0001	****	Yes
Column Factor	64.16	<0.0001	****	Yes				Column Factor	64.77	<0.0001	****	Yes			Column Factor	62.87	<0.0001	****	Yes
ANOVA table	SS	DF	MS	F (DFn, DFd)	P value			ANOVA table	SS	DF	MS	F (DFn, DFd)	P value		ANOVA table	SS	DF	MS	F (DFn, DFd)	P value
Interaction	59.56	12	4.963	F (12, 100) = 4.156	P<0.0001			Interaction	38.18	12	3.182	F (12, 100) = 2.991	P=0.0013		Interaction	22.26	12	1.855	F (12, 100) = 2.021	P=0.0298
Row Factor	104.7	4	26.17	F (4, 100) = 21.91	P<0.0001			Row Factor	99.69	4	24.92	F (4, 100) = 23.43	P<0.0001		Row Factor	80.11	4	20.03	F (4, 100) = 21.81	P<0.0001
Column Factor	507.8	3	169.3	F (3, 100) = 141.7	P<0.0001			Column Factor	449	3	149.7	F (3, 100) = 140.7	P<0.0001		Column Factor	328.8	3	109.6	F (3, 100) = 119.4	P<0.0001
Residual	119.4	100	1.194					Residual	106.4	100	1.064				Residual	91.81	100	0.9181
Day25
Table Analyzed	Data 1
Two-way ANOVA	Ordinary
Alpha	0.05
Source of Variation	% of total variation	P value	P value summary	Significant?
Interaction	5.799	0.0033	**	Yes
Row Factor	14.59	<0.0001	****	Yes
Column Factor	61.75	<0.0001	****	Yes
ANOVA table	SS	DF	MS	F (DFn, DFd)	P value
Interaction	29.74	12	2.478	F (12, 100) = 2.706	P=0.0033
Row Factor	74.85	4	18.71	F (4, 100) = 20.43	P<0.0001
Column Factor	316.7	3	105.6	F (3, 100) = 115.3	P<0.0001
Residual	91.59	100	0.9159

## Sheet: Anova analysis raw data of WB
PAR2 in PAG							PAR4 in PAG							c-Fos in PAG							CGRP in PAG							SP in PAG
Data sets analyzed	A-D						Data sets analyzed	A-D						Data sets analyzed	A-D						Data sets analyzed	A-D						Data sets analyzed	A-D
ANOVA summary							ANOVA summary							ANOVA summary							ANOVA summary							ANOVA summary
F	60.23						F	25.89						F	23.48						F	22.64						F	37.78
P value	<0.0001						P value	<0.0001						P value	<0.0001						P value	<0.0001						P value	<0.0001
P value summary	****						P value summary	****						P value summary	****						P value summary	****						P value summary	****
Significant diff. among means (P < 0.05)?	Yes						Significant diff. among means (P < 0.05)?	Yes						Significant diff. among means (P < 0.05)?	Yes						Significant diff. among means (P < 0.05)?	Yes						Significant diff. among means (P < 0.05)?	Yes
R square	0.914						R square	0.8662						R square	0.8342						R square	0.8716						R square	0.9043
Brown-Forsythe test							Brown-Forsythe test							Brown-Forsythe test							Brown-Forsythe test							Brown-Forsythe test
F (DFn, DFd)	1.235 (3, 17)						F (DFn, DFd)	0.1626 (3, 12)						F (DFn, DFd)	0.8927 (3, 14)						F (DFn, DFd)	0.2465 (3, 10)						F (DFn, DFd)	0.4154 (3, 12)
P value	0.3277						P value	0.9195						P value	0.4691						P value	0.862						P value	0.7451
P value summary	ns						P value summary	ns						P value summary	ns						P value summary	ns						P value summary	ns
Are SDs significantly different (P < 0.05)?	No						Are SDs significantly different (P < 0.05)?	No						Are SDs significantly different (P < 0.05)?	No						Are SDs significantly different (P < 0.05)?	No						Are SDs significantly different (P < 0.05)?	No
Bartlett's test							Bartlett's test							Bartlett's test							Bartlett's test							Bartlett's test
Bartlett's statistic (corrected)	4.144						Bartlett's statistic (corrected)							Bartlett's statistic (corrected)							Bartlett's statistic (corrected)							Bartlett's statistic (corrected)
P value	0.2463						P value							P value							P value							P value
P value summary	ns						P value summary							P value summary							P value summary							P value summary
Are SDs significantly different (P < 0.05)?	No						Are SDs significantly different (P < 0.05)?							Are SDs significantly different (P < 0.05)?							Are SDs significantly different (P < 0.05)?							Are SDs significantly different (P < 0.05)?
ANOVA table	SS	DF	MS	F (DFn, DFd)	P value		ANOVA table	SS	DF	MS	F (DFn, DFd)	P value		ANOVA table	SS	DF	MS	F (DFn, DFd)	P value		ANOVA table	SS	DF	MS	F (DFn, DFd)	P value		ANOVA table	SS	DF	MS	F (DFn, DFd)	P value
Treatment (between columns)	2.904	3	0.968	F (3, 17) = 60.23	P<0.0001		Treatment (between columns)	2.636	3	0.8788	F (3, 12) = 25.89	P<0.0001		Treatment (between columns)	0.7508	3	0.2503	F (3, 14) = 23.48	P<0.0001		Treatment (between columns)	0.4389	3	0.1463	F (3, 10) = 22.64	P<0.0001		Treatment (between columns)	0.1745	3	0.05817	F (3, 12) = 37.78	P<0.0001
Residual (within columns)	0.2732	17	0.01607				Residual (within columns)	0.4073	12	0.03395				Residual (within columns)	0.1492	14	0.01066				Residual (within columns)	0.06463	10	0.006463				Residual (within columns)	0.01848	12	0.00154
Total	3.177	20					Total	3.044	15					Total	0.9	17					Total	0.5035	13					Total	0.193	15
Data summary							Data summary							Data summary							Data summary							Data summary
Number of treatments (columns)	4						Number of treatments (columns)	4						Number of treatments (columns)	4						Number of treatments (columns)	4						Number of treatments (columns)	4
Number of values (total)	24						Number of values (total)	24						Number of values (total)	24						Number of values (total)	24						Number of values (total)	24
PAR2 in RVM							PAR4 in RVM							c-Fos in RVM							CGRP in RVM							SP in RVM
Data sets analyzed	A-D						Data sets analyzed	A-D						Data sets analyzed	A-D						Data sets analyzed	A-D						Data sets analyzed	A-D
ANOVA summary							ANOVA summary							ANOVA summary							ANOVA summary							ANOVA summary
F	57.43						F	21.24						F	39.65						F	27.25						F	53.47
P value	<0.0001						P value	<0.0001						P value	<0.0001						P value	<0.0001						P value	<0.0001
P value summary	****						P value summary	****						P value summary	****						P value summary	****						P value summary	****
Significant diff. among means (P < 0.05)?	Yes						Significant diff. among means (P < 0.05)?	Yes						Significant diff. among means (P < 0.05)?	Yes						Significant diff. among means (P < 0.05)?	Yes						Significant diff. among means (P < 0.05)?	Yes
R square	0.9199						R square	0.8415						R square	0.8947						R square	0.8363						R square	0.9093
Brown-Forsythe test							Brown-Forsythe test							Brown-Forsythe test							Brown-Forsythe test							Brown-Forsythe test
F (DFn, DFd)	0.5407 (3, 15)						F (DFn, DFd)	0.5266 (3, 12)						F (DFn, DFd)	1.208 (3, 14)						F (DFn, DFd)	0.03451 (3, 16)						F (DFn, DFd)	0.4043 (3, 16)
P value	0.6617						P value	0.6724						P value	0.3431						P value	0.9911						P value	0.7519
P value summary	ns						P value summary	ns						P value summary	ns						P value summary	ns						P value summary	ns
Are SDs significantly different (P < 0.05)?	No						Are SDs significantly different (P < 0.05)?	No						Are SDs significantly different (P < 0.05)?	No						Are SDs significantly different (P < 0.05)?	No						Are SDs significantly different (P < 0.05)?	No
Bartlett's test							Bartlett's test							Bartlett's test							Bartlett's test							Bartlett's test
Bartlett's statistic (corrected)							Bartlett's statistic (corrected)							Bartlett's statistic (corrected)							Bartlett's statistic (corrected)	0.2813						Bartlett's statistic (corrected)	1.766
P value							P value							P value							P value	0.9635						P value	0.6223
P value summary							P value summary							P value summary							P value summary	ns						P value summary	ns
Are SDs significantly different (P < 0.05)?							Are SDs significantly different (P < 0.05)?							Are SDs significantly different (P < 0.05)?							Are SDs significantly different (P < 0.05)?	No						Are SDs significantly different (P < 0.05)?	No
ANOVA table	SS	DF	MS	F (DFn, DFd)	P value		ANOVA table	SS	DF	MS	F (DFn, DFd)	P value		ANOVA table	SS	DF	MS	F (DFn, DFd)	P value		ANOVA table	SS	DF	MS	F (DFn, DFd)	P value		ANOVA table	SS	DF	MS	F (DFn, DFd)	P value
Treatment (between columns)	0.4369	3	0.1456	F (3, 15) = 57.43	P<0.0001		Treatment (between columns)	0.1565	3	0.05218	F (3, 12) = 21.24	P<0.0001		Treatment (between columns)	0.5158	3	0.1719	F (3, 14) = 39.65	P<0.0001		Treatment (between columns)	0.8632	3	0.2877	F (3, 16) = 27.25	P<0.0001		Treatment (between columns)	0.1755	3	0.05849	F (3, 16) = 53.47	P<0.0001
Residual (within columns)	0.03804	15	0.002536				Residual (within columns)	0.02947	12	0.002456				Residual (within columns)	0.06072	14	0.004337				Residual (within columns)	0.1689	16	0.01056				Residual (within columns)	0.0175	16	0.001094
Total	0.4749	18					Total	0.186	15					Total	0.5766	17					Total	1.032	19					Total	0.193	19
Data summary							Data summary							Data summary							Data summary							Data summary
Number of treatments (columns)	4						Number of treatments (columns)	4						Number of treatments (columns)	4						Number of treatments (columns)	4						Number of treatments (columns)	4
Number of values (total)	24						Number of values (total)	24						Number of values (total)	24						Number of values (total)	20						Number of values (total)	24
PAR2 in SC							PAR4 in SC							c-Fos in SC							CGRP in SC							SP in SC
Data sets analyzed	A-D						Data sets analyzed	A-D						Data sets analyzed	A-D						Data sets analyzed	A-D						Data sets analyzed	A-D
ANOVA summary							ANOVA summary							ANOVA summary							ANOVA summary							ANOVA summary
F	70.95						F	20.71						F	26.66						F	87.36						F	62.36
P value	<0.0001						P value	<0.0001						P value	<0.0001						P value	<0.0001						P value	<0.0001
P value summary	****						P value summary	****						P value summary	****						P value summary	****						P value summary	****
Significant diff. among means (P < 0.05)?	Yes						Significant diff. among means (P < 0.05)?	Yes						Significant diff. among means (P < 0.05)?	Yes						Significant diff. among means (P < 0.05)?	Yes						Significant diff. among means (P < 0.05)?	Yes
R square	0.9141						R square	0.7658						R square	0.8333						R square	0.9291						R square	0.9122
Brown-Forsythe test							Brown-Forsythe test							Brown-Forsythe test							Brown-Forsythe test							Brown-Forsythe test
F (DFn, DFd)	1.808 (3, 20)						F (DFn, DFd)	1.691 (3, 19)						F (DFn, DFd)	0.9466 (3, 16)						F (DFn, DFd)	4.122 (3, 20)						F (DFn, DFd)	0.9296 (3, 18)
P value	0.1781						P value	0.2028						P value	0.4415						P value	0.0199						P value	0.4467
P value summary	ns						P value summary	ns						P value summary	ns						P value summary	*						P value summary	ns
Are SDs significantly different (P < 0.05)?	No						Are SDs significantly different (P < 0.05)?	No						Are SDs significantly different (P < 0.05)?	No						Are SDs significantly different (P < 0.05)?	Yes						Are SDs significantly different (P < 0.05)?	No
Bartlett's test							Bartlett's test							Bartlett's test							Bartlett's test							Bartlett's test
Bartlett's statistic (corrected)	1.736						Bartlett's statistic (corrected)	11.24						Bartlett's statistic (corrected)	5.824						Bartlett's statistic (corrected)	9.524						Bartlett's statistic (corrected)	2.918
P value	0.629						P value	0.0105						P value	0.1205						P value	0.0231						P value	0.4044
P value summary	ns						P value summary	*						P value summary	ns						P value summary	*						P value summary	ns
Are SDs significantly different (P < 0.05)?	No						Are SDs significantly different (P < 0.05)?	Yes						Are SDs significantly different (P < 0.05)?	No						Are SDs significantly different (P < 0.05)?	Yes						Are SDs significantly different (P < 0.05)?	No
ANOVA table	SS	DF	MS	F (DFn, DFd)	P value		ANOVA table	SS	DF	MS	F (DFn, DFd)	P value		ANOVA table	SS	DF	MS	F (DFn, DFd)	P value		ANOVA table	SS	DF	MS	F (DFn, DFd)	P value		ANOVA table	SS	DF	MS	F (DFn, DFd)	P value
Treatment (between columns)	0.3761	3	0.1254	F (3, 20) = 70.95	P<0.0001		Treatment (between columns)	0.1319	3	0.04398	F (3, 19) = 20.71	P<0.0001		Treatment (between columns)	0.03712	3	0.01237	F (3, 16) = 26.66	P<0.0001		Treatment (between columns)	0.1732	3	0.05774	F (3, 20) = 87.36	P<0.0001		Treatment (between columns)	0.7315	3	0.2438	F (3, 18) = 62.36	P<0.0001
Residual (within columns)	0.03534	20	0.001767				Residual (within columns)	0.04035	19	0.002124				Residual (within columns)	0.007428	16	0.0004642				Residual (within columns)	0.01322	20	0.0006609				Residual (within columns)	0.07038	18	0.00391
Total	0.4114	23					Total	0.1723	22					Total	0.04455	19					Total	0.1864	23					Total	0.8018	21
Data summary							Data summary							Data summary							Data summary							Data summary
Number of treatments (columns)	4						Number of treatments (columns)	4						Number of treatments (columns)	4						Number of treatments (columns)	4						Number of treatments (columns)	4
Number of values (total)	24						Number of values (total)	24						Number of values (total)	24						Number of values (total)	24						Number of values (total)	24

## Sheet: Anova analysis raw data of qPCR
PAR2 in PAG							PAR4 in PAG							c-Fos in PAG							CGRP in PAG							SP in PAG
Data sets analyzed	A-D						Data sets analyzed	A-D						Data sets analyzed	A-D						Data sets analyzed	A-D						Data sets analyzed	A-D
ANOVA summary							ANOVA summary							ANOVA summary							ANOVA summary							ANOVA summary
F	28.76						F	21.96						F	41						F	35.82						F	9.814
P value	<0.0001						P value	<0.0001						P value	<0.0001						P value	<0.0001						P value	0.0067
P value summary	****						P value summary	****						P value summary	****						P value summary	****						P value summary	**
Significant diff. among means (P < 0.05)?	Yes						Significant diff. among means (P < 0.05)?	Yes						Significant diff. among means (P < 0.05)?	Yes						Significant diff. among means (P < 0.05)?	Yes						Significant diff. among means (P < 0.05)?	Yes
R square	0.8519						R square	0.7949						R square	0.9179						R square	0.9227						R square	0.8079
Brown-Forsythe test							Brown-Forsythe test							Brown-Forsythe test							Brown-Forsythe test							Brown-Forsythe test
F (DFn, DFd)	0.2717 (3, 15)						F (DFn, DFd)	0.1573 (3, 17)						F (DFn, DFd)	0.7018 (3, 11)						F (DFn, DFd)	0.5052 (3, 9)						F (DFn, DFd)	0.4226 (3, 7)
P value	0.8448						P value	0.9235						P value	0.5704						P value	0.6883						P value	0.7428
P value summary	ns						P value summary	ns						P value summary	ns						P value summary	ns						P value summary	ns
Are SDs significantly different (P < 0.05)?	No						Are SDs significantly different (P < 0.05)?	No						Are SDs significantly different (P < 0.05)?	No						Are SDs significantly different (P < 0.05)?	No						Are SDs significantly different (P < 0.05)?	No
Bartlett's test							Bartlett's test							Bartlett's test							Bartlett's test							Bartlett's test
Bartlett's statistic (corrected)	1.197						Bartlett's statistic (corrected)	1.974						Bartlett's statistic (corrected)							Bartlett's statistic (corrected)							Bartlett's statistic (corrected)
P value	0.7537						P value	0.5778						P value							P value							P value
P value summary	ns						P value summary	ns						P value summary							P value summary							P value summary
Are SDs significantly different (P < 0.05)?	No						Are SDs significantly different (P < 0.05)?	No						Are SDs significantly different (P < 0.05)?							Are SDs significantly different (P < 0.05)?							Are SDs significantly different (P < 0.05)?
ANOVA table	SS	DF	MS	F (DFn, DFd)	P value		ANOVA table	SS	DF	MS	F (DFn, DFd)	P value		ANOVA table	SS	DF	MS	F (DFn, DFd)	P value		ANOVA table	SS	DF	MS	F (DFn, DFd)	P value		ANOVA table	SS	DF	MS	F (DFn, DFd)	P value
Treatment (between columns)	1.761	3	0.5871	F (3, 15) = 28.76	P<0.0001		Treatment (between columns)	1.962	3	0.6541	F (3, 17) = 21.96	P<0.0001		Treatment (between columns)	3.717	3	1.239	F (3, 11) = 41.00	P<0.0001		Treatment (between columns)	1.159	3	0.3862	F (3, 9) = 35.82	P<0.0001		Treatment (between columns)	0.4071	3	0.1357	F (3, 7) = 9.814	P=0.0067
Residual (within columns)	0.3062	15	0.02041				Residual (within columns)	0.5063	17	0.02978				Residual (within columns)	0.3324	11	0.03022				Residual (within columns)	0.09703	9	0.01078				Residual (within columns)	0.0968	7	0.01383
Total	2.067	18					Total	2.469	20					Total	4.05	14					Total	1.256	12					Total	0.5039	10
Data summary							Data summary							Data summary							Data summary							Data summary
Number of treatments (columns)	4						Number of treatments (columns)	4						Number of treatments (columns)	4						Number of treatments (columns)	4						Number of treatments (columns)	4
Number of values (total)	24						Number of values (total)	24						Number of values (total)	24						Number of values (total)	24						Number of values (total)	24
PAR2 in RVM							PAR4 in RVM							c-Fos in RVM							CGRP in RVM							SP in RVM
Data sets analyzed	A-D						Data sets analyzed	A-D						Data sets analyzed	A-D						Data sets analyzed	A-D						Data sets analyzed	A-D
ANOVA summary							ANOVA summary							ANOVA summary							ANOVA summary							ANOVA summary
F	30.99						F	32.41						F	25.82						F	33.04						F	18.3
P value	<0.0001						P value	<0.0001						P value	0.0002						P value	0.0002						P value	0.0004
P value summary	****						P value summary	****						P value summary	***						P value summary	***						P value summary	***
Significant diff. among means (P < 0.05)?	Yes						Significant diff. among means (P < 0.05)?	Yes						Significant diff. among means (P < 0.05)?	Yes						Significant diff. among means (P < 0.05)?	Yes						Significant diff. among means (P < 0.05)?	Yes
R square	0.8773						R square	0.9153						R square	0.9064						R square	0.934						R square	0.8592
Brown-Forsythe test							Brown-Forsythe test							Brown-Forsythe test							Brown-Forsythe test							Brown-Forsythe test
F (DFn, DFd)	0.7434 (3, 13)						F (DFn, DFd)	0.9162 (3, 9)						F (DFn, DFd)	0.2482 (3, 8)						F (DFn, DFd)	0.2758 (3, 7)						F (DFn, DFd)	0.3087 (3, 9)
P value	0.545						P value	0.4711						P value	0.8604						P value	0.8412						P value	0.8187
P value summary	ns						P value summary	ns						P value summary	ns						P value summary	ns						P value summary	ns
Are SDs significantly different (P < 0.05)?	No						Are SDs significantly different (P < 0.05)?	No						Are SDs significantly different (P < 0.05)?	No						Are SDs significantly different (P < 0.05)?	No						Are SDs significantly different (P < 0.05)?	No
Bartlett's test							Bartlett's test							Bartlett's test							Bartlett's test							Bartlett's test
Bartlett's statistic (corrected)							Bartlett's statistic (corrected)							Bartlett's statistic (corrected)							Bartlett's statistic (corrected)							Bartlett's statistic (corrected)
P value							P value							P value							P value							P value
P value summary							P value summary							P value summary							P value summary							P value summary
Are SDs significantly different (P < 0.05)?							Are SDs significantly different (P < 0.05)?							Are SDs significantly different (P < 0.05)?							Are SDs significantly different (P < 0.05)?							Are SDs significantly different (P < 0.05)?
ANOVA table	SS	DF	MS	F (DFn, DFd)	P value		ANOVA table	SS	DF	MS	F (DFn, DFd)	P value		ANOVA table	SS	DF	MS	F (DFn, DFd)	P value		ANOVA table	SS	DF	MS	F (DFn, DFd)	P value		ANOVA table	SS	DF	MS	F (DFn, DFd)	P value
Treatment (between columns)	0.7441	3	0.248	F (3, 13) = 30.99	P<0.0001		Treatment (between columns)	0.3386	3	0.1129	F (3, 9) = 32.41	P<0.0001		Treatment (between columns)	2.514	3	0.838	F (3, 8) = 25.82	P=0.0002		Treatment (between columns)	1.106	3	0.3687	F (3, 7) = 33.04	P=0.0002		Treatment (between columns)	0.5161	3	0.172	F (3, 9) = 18.30	P=0.0004
Residual (within columns)	0.1041	13	0.008004				Residual (within columns)	0.03135	9	0.003483				Residual (within columns)	0.2596	8	0.03246				Residual (within columns)	0.07812	7	0.01116				Residual (within columns)	0.08461	9	0.009402
Total	0.8481	16					Total	0.37	12					Total	2.774	11					Total	1.184	10					Total	0.6007	12
Data summary							Data summary							Data summary							Data summary							Data summary
Number of treatments (columns)	4						Number of treatments (columns)	4						Number of treatments (columns)	4						Number of treatments (columns)	4						Number of treatments (columns)	4
Number of values (total)	24						Number of values (total)	24						Number of values (total)	24						Number of values (total)	24						Number of values (total)	24
PAR2 in SC							PAR4 in SC							c-Fos in SC							CGRP in SC							SP in SC
Data sets analyzed	A-D						Data sets analyzed	A-D						Data sets analyzed	A-D						Data sets analyzed	A-D						Data sets analyzed	A-D
ANOVA summary							ANOVA summary							ANOVA summary							ANOVA summary							ANOVA summary
F	115						F	100.9						F	14.16						F	101						F	43.94
P value	<0.0001						P value	<0.0001						P value	0.0023						P value	<0.0001						P value	<0.0001
P value summary	****						P value summary	****						P value summary	**						P value summary	****						P value summary	****
Significant diff. among means (P < 0.05)?	Yes						Significant diff. among means (P < 0.05)?	Yes						Significant diff. among means (P < 0.05)?	Yes						Significant diff. among means (P < 0.05)?	Yes						Significant diff. among means (P < 0.05)?	Yes
R square	0.9557						R square	0.9498						R square	0.8585						R square	0.9774						R square	0.9428
Brown-Forsythe test							Brown-Forsythe test							Brown-Forsythe test							Brown-Forsythe test							Brown-Forsythe test
F (DFn, DFd)	0.6713 (3, 16)						F (DFn, DFd)	0.6757 (3, 16)						F (DFn, DFd)	1.037 (3, 7)						F (DFn, DFd)	6.929 (3, 7)						F (DFn, DFd)	0.003437 (3, 8)
P value	0.582						P value	0.5795						P value	0.4332						P value	0.0167						P value	0.9997
P value summary	ns						P value summary	ns						P value summary	ns						P value summary	*						P value summary	ns
Are SDs significantly different (P < 0.05)?	No						Are SDs significantly different (P < 0.05)?	No						Are SDs significantly different (P < 0.05)?	No						Are SDs significantly different (P < 0.05)?	Yes						Are SDs significantly different (P < 0.05)?	No
Bartlett's test							Bartlett's test							Bartlett's test							Bartlett's test							Bartlett's test
Bartlett's statistic (corrected)							Bartlett's statistic (corrected)	1.257						Bartlett's statistic (corrected)							Bartlett's statistic (corrected)							Bartlett's statistic (corrected)
P value							P value	0.7395						P value							P value							P value
P value summary							P value summary	ns						P value summary							P value summary							P value summary
Are SDs significantly different (P < 0.05)?							Are SDs significantly different (P < 0.05)?	No						Are SDs significantly different (P < 0.05)?							Are SDs significantly different (P < 0.05)?							Are SDs significantly different (P < 0.05)?
ANOVA table	SS	DF	MS	F (DFn, DFd)	P value		ANOVA table	SS	DF	MS	F (DFn, DFd)	P value		ANOVA table	SS	DF	MS	F (DFn, DFd)	P value		ANOVA table	SS	DF	MS	F (DFn, DFd)	P value		ANOVA table	SS	DF	MS	F (DFn, DFd)	P value
Treatment (between columns)	2.218	3	0.7395	F (3, 16) = 115.0	P<0.0001		Treatment (between columns)	1.263	3	0.4211	F (3, 16) = 100.9	P<0.0001		Treatment (between columns)	0.4852	3	0.1617	F (3, 7) = 14.16	P=0.0023		Treatment (between columns)	4.16	3	1.387	F (3, 7) = 101.0	P<0.0001		Treatment (between columns)	0.2997	3	0.09991	F (3, 8) = 43.94	P<0.0001
Residual (within columns)	0.1029	16	0.006431				Residual (within columns)	0.0668	16	0.004175				Residual (within columns)	0.07998	7	0.01143				Residual (within columns)	0.09613	7	0.01373				Residual (within columns)	0.01819	8	0.002274
Total	2.321	19					Total	1.33	19					Total	0.5652	10					Total	4.256	10					Total	0.3179	11
Data summary							Data summary							Data summary							Data summary							Data summary
Number of treatments (columns)	4						Number of treatments (columns)	4						Number of treatments (columns)	4						Number of treatments (columns)	4						Number of treatments (columns)	4
Number of values (total)	24						Number of values (total)	24						Number of values (total)	24						Number of values (total)	24						Number of values (total)	12

## Sheet: Inflammatory mediators
TNF-α in PAG							IL-6 in PAG							COX-2 in PAG
Data sets analyzed	A-D						Data sets analyzed	A-D						Data sets analyzed	A-D
ANOVA summary							ANOVA summary							ANOVA summary
F	22.19						F	26.3						F	23.03
P value	0.0003						P value	0.0008						P value	0.0003
P value summary	***						P value summary	***						P value summary	***
Significant diff. among means (P < 0.05)?	Yes						Significant diff. among means (P < 0.05)?	Yes						Significant diff. among means (P < 0.05)?	Yes
R square	0.8927						R square	0.9293						R square	0.8962
Brown-Forsythe test							Brown-Forsythe test							Brown-Forsythe test
F (DFn, DFd)	0.5007 (3, 8)						F (DFn, DFd)	0.5518 (3, 6)						F (DFn, DFd)	1.524 (3, 8)
P value	0.6922						P value	0.6654						P value	0.2814
P value summary	ns						P value summary	ns						P value summary	ns
Are SDs significantly different (P < 0.05)?	No						Are SDs significantly different (P < 0.05)?	No						Are SDs significantly different (P < 0.05)?	No
Bartlett's test							Bartlett's test							Bartlett's test
Bartlett's statistic (corrected)							Bartlett's statistic (corrected)							Bartlett's statistic (corrected)
P value							P value							P value
P value summary							P value summary							P value summary
Are SDs significantly different (P < 0.05)?							Are SDs significantly different (P < 0.05)?							Are SDs significantly different (P < 0.05)?
ANOVA table	SS	DF	MS	F (DFn, DFd)	P value		ANOVA table	SS	DF	MS	F (DFn, DFd)	P value		ANOVA table	SS	DF	MS	F (DFn, DFd)	P value
Treatment (between columns)	268927	3	89642	F (3, 8) = 22.19	P=0.0003		Treatment (between columns)	4905	3	1635	F (3, 6) = 26.30	P=0.0008		Treatment (between columns)	547.4	3	182.5	F (3, 8) = 23.03	P=0.0003
Residual (within columns)	32323	8	4040				Residual (within columns)	373.1	6	62.18				Residual (within columns)	63.38	8	7.922
Total	301250	11					Total	5278	9					Total	610.8	11
Data summary							Data summary							Data summary
Number of treatments (columns)	4						Number of treatments (columns)	4						Number of treatments (columns)	4
Number of values (total)	24						Number of values (total)	24						Number of values (total)	24
TNF-α in RVM							IL-6 in RVM							COX-2 in RVM
Data sets analyzed	A-D						Data sets analyzed	A-D						Data sets analyzed	A-D
ANOVA summary							ANOVA summary							ANOVA summary
F	53.11						F	53.97						F	45.63
P value	<0.0001						P value	<0.0001						P value	<0.0001
P value summary	****						P value summary	****						P value summary	****
Significant diff. among means (P < 0.05)?	Yes						Significant diff. among means (P < 0.05)?	Yes						Significant diff. among means (P < 0.05)?	Yes
R square	0.9522						R square	0.9473						R square	0.9383
Brown-Forsythe test							Brown-Forsythe test							Brown-Forsythe test
F (DFn, DFd)	0.1998 (3, 8)						F (DFn, DFd)	0.4797 (3, 9)						F (DFn, DFd)	0.07639 (3, 9)
P value	0.8936						P value	0.7044						P value	0.9712
P value summary	ns						P value summary	ns						P value summary	ns
Are SDs significantly different (P < 0.05)?	No						Are SDs significantly different (P < 0.05)?	No						Are SDs significantly different (P < 0.05)?	No
Bartlett's test							Bartlett's test							Bartlett's test
Bartlett's statistic (corrected)							Bartlett's statistic (corrected)							Bartlett's statistic (corrected)
P value							P value							P value
P value summary							P value summary							P value summary
Are SDs significantly different (P < 0.05)?							Are SDs significantly different (P < 0.05)?							Are SDs significantly different (P < 0.05)?
ANOVA table	SS	DF	MS	F (DFn, DFd)	P value		ANOVA table	SS	DF	MS	F (DFn, DFd)	P value		ANOVA table	SS	DF	MS	F (DFn, DFd)	P value
Treatment (between columns)	213970	3	71323	F (3, 8) = 53.11	P<0.0001		Treatment (between columns)	2647	3	882.4	F (3, 9) = 53.97	P<0.0001		Treatment (between columns)	1206	3	402.1	F (3, 9) = 45.63	P<0.0001
Residual (within columns)	10744	8	1343				Residual (within columns)	147.2	9	16.35				Residual (within columns)	79.3	9	8.811
Total	224714	11					Total	2794	12					Total	1286	12
Data summary							Data summary							Data summary
Number of treatments (columns)	4						Number of treatments (columns)	4						Number of treatments (columns)	4
Number of values (total)	24						Number of values (total)	24						Number of values (total)	24
TNF-α in RVM							IL-6 in RVM							COX-2 in RVM
Data sets analyzed	A-D						Data sets analyzed	A-D						Data sets analyzed	A-D
ANOVA summary							ANOVA summary							ANOVA summary
F	93.04						F	31.85						F	12.26
P value	<0.0001						P value	<0.0001						P value	0.0016
P value summary	****						P value summary	****						P value summary	**
Significant diff. among means (P < 0.05)?	Yes						Significant diff. among means (P < 0.05)?	Yes						Significant diff. among means (P < 0.05)?	Yes
R square	0.9721						R square	0.9227						R square	0.8034
Brown-Forsythe test							Brown-Forsythe test							Brown-Forsythe test
F (DFn, DFd)	0.9383 (3, 8)						F (DFn, DFd)	0.1643 (3, 8)						F (DFn, DFd)	0.6243 (3, 9)
P value	0.4661						P value	0.9174						P value	0.6171
P value summary	ns						P value summary	ns						P value summary	ns
Are SDs significantly different (P < 0.05)?	No						Are SDs significantly different (P < 0.05)?	No						Are SDs significantly different (P < 0.05)?	No
Bartlett's test							Bartlett's test							Bartlett's test
Bartlett's statistic (corrected)							Bartlett's statistic (corrected)							Bartlett's statistic (corrected)
P value							P value							P value
P value summary							P value summary							P value summary
Are SDs significantly different (P < 0.05)?							Are SDs significantly different (P < 0.05)?							Are SDs significantly different (P < 0.05)?
ANOVA table	SS	DF	MS	F (DFn, DFd)	P value		ANOVA table	SS	DF	MS	F (DFn, DFd)	P value		ANOVA table	SS	DF	MS	F (DFn, DFd)	P value
Treatment (between columns)	308934	3	102978	F (3, 8) = 93.04	P<0.0001		Treatment (between columns)	2979	3	993	F (3, 8) = 31.85	P<0.0001		Treatment (between columns)	1155	3	385.1	F (3, 9) = 12.26	P=0.0016
Residual (within columns)	8854	8	1107				Residual (within columns)	249.4	8	31.18				Residual (within columns)	282.6	9	31.4
Total	317788	11					Total	3228	11					Total	1438	12
Data summary							Data summary							Data summary
Number of treatments (columns)	4						Number of treatments (columns)	4						Number of treatments (columns)	4
Number of values (total)	24						Number of values (total)	24						Number of values (total)	24
TNF-α in Ileum at day 25							IL-1β in Ileum at day 25							MPO in Ileum at day 25
Data sets analyzed	A-D						Data sets analyzed	A-D						Data sets analyzed	A-D
ANOVA summary							ANOVA summary							ANOVA summary
F	0.5823						F	0.596						F	0.5094
P value	0.6817						P value	0.6757						P value	0.7149
P value summary	ns						P value summary	ns						P value summary	ns
Significant diff. among means (P < 0.05)?	No						Significant diff. among means (P < 0.05)?	No						Significant diff. among means (P < 0.05)?	No
R square	0.4662						R square	0.472						R square	0.4331
Brown-Forsythe test							Brown-Forsythe test							Brown-Forsythe test
F (DFn, DFd)							F (DFn, DFd)							F (DFn, DFd)
P value							P value							P value
P value summary							P value summary							P value summary
Are SDs significantly different (P < 0.05)?							Are SDs significantly different (P < 0.05)?							Are SDs significantly different (P < 0.05)?
Bartlett's test							Bartlett's test							Bartlett's test
Bartlett's statistic (corrected)							Bartlett's statistic (corrected)							Bartlett's statistic (corrected)
P value							P value							P value
P value summary							P value summary							P value summary
Are SDs significantly different (P < 0.05)?							Are SDs significantly different (P < 0.05)?							Are SDs significantly different (P < 0.05)?
ANOVA table	SS	DF	MS	F (DFn, DFd)	P value		ANOVA table	SS	DF	MS	F (DFn, DFd)	P value		ANOVA table	SS	DF	MS	F (DFn, DFd)	P value
Treatment (between columns)	109150	3	36383	F (3, 2) = 0.5823	P=0.6817		Treatment (between columns)	1030	3	343.3	F (3, 2) = 0.5960	P=0.6757		Treatment (between columns)	304	3	101.3	F (3, 2) = 0.5094	P=0.7149
Residual (within columns)	124963	2	62481				Residual (within columns)	1152	2	575.9				Residual (within columns)	397.9	2	198.9
Total	234113	5					Total	2182	5					Total	701.9	5
Data summary							Data summary							Data summary
Number of treatments (columns)	4						Number of treatments (columns)	4						Number of treatments (columns)	4
Number of values (total)	24						Number of values (total)	24						Number of values (total)	24

## Sheet: The ratio of PAR2 with PAR4
PAR2/PAR4 in PAG							PAR2/PAR4 in RVM							PAR2/PAR4 in SC
Data sets analyzed	A-D						Data sets analyzed	A-D						Data sets analyzed	A-D
ANOVA summary							ANOVA summary							ANOVA summary
F	501.9						F	149.1						F	425.8
P value	<0.0001						P value	<0.0001						P value	<0.0001
P value summary	****						P value summary	****						P value summary	****
Significant diff. among means (P < 0.05)?	Yes						Significant diff. among means (P < 0.05)?	Yes						Significant diff. among means (P < 0.05)?	Yes
R square	0.9869						R square	0.9572						R square	0.9846
Brown-Forsythe test							Brown-Forsythe test							Brown-Forsythe test
F (DFn, DFd)	0.7806 (3, 20)						F (DFn, DFd)	10.01 (3, 20)						F (DFn, DFd)	0.06942 (3, 20)
P value	0.5186						P value	0.0003						P value	0.9756
P value summary	ns						P value summary	***						P value summary	ns
Are SDs significantly different (P < 0.05)?	No						Are SDs significantly different (P < 0.05)?	Yes						Are SDs significantly different (P < 0.05)?	No
Bartlett's test							Bartlett's test							Bartlett's test
Bartlett's statistic (corrected)	2.784						Bartlett's statistic (corrected)	21.43						Bartlett's statistic (corrected)	0.7102
P value	0.4262						P value	<0.0001						P value	0.8708
P value summary	ns						P value summary	****						P value summary	ns
Are SDs significantly different (P < 0.05)?	No						Are SDs significantly different (P < 0.05)?	Yes						Are SDs significantly different (P < 0.05)?	No
ANOVA table	SS	DF	MS	F (DFn, DFd)	P value		ANOVA table	SS	DF	MS	F (DFn, DFd)	P value		ANOVA table	SS	DF	MS	F (DFn, DFd)	P value
Treatment (between columns)	3.62	3	1.207	F (3, 20) = 501.9	P<0.0001		Treatment (between columns)	6.245	3	2.082	F (3, 20) = 149.1	P<0.0001		Treatment (between columns)	3.541	3	1.18	F (3, 20) = 425.8	P<0.0001
Residual (within columns)	0.04809	20	0.002405				Residual (within columns)	0.2793	20	0.01396				Residual (within columns)	0.05544	20	0.002772
Total	3.668	23					Total	6.524	23					Total	3.596	23
Data summary							Data summary							Data summary
Number of treatments (columns)	4						Number of treatments (columns)	4						Number of treatments (columns)	4
Number of values (total)	24						Number of values (total)	24						Number of values (total)	24

## Sheet: Immunofluorescence intensity
PAR2 in PAG							PAR4 in PAG
Data sets analyzed	A-D						Data sets analyzed	A-D
ANOVA summary							ANOVA summary
F	53.07						F	20.92
P value	<0.0001						P value	<0.0001
P value summary	****						P value summary	****
Significant diff. among means (P < 0.05)?	Yes						Significant diff. among means (P < 0.05)?	Yes
R square	0.9245						R square	0.8395
Brown-Forsythe test							Brown-Forsythe test
F (DFn, DFd)	1.223 (3, 13)						F (DFn, DFd)	1.116 (3, 12)
P value	0.3408						P value	0.3811
P value summary	ns						P value summary	ns
Are SDs significantly different (P < 0.05)?	No						Are SDs significantly different (P < 0.05)?	No
Bartlett's test							Bartlett's test
Bartlett's statistic (corrected)							Bartlett's statistic (corrected)	2.297
P value							P value	0.5131
P value summary							P value summary	ns
Are SDs significantly different (P < 0.05)?							Are SDs significantly different (P < 0.05)?	No
ANOVA table	SS	DF	MS	F (DFn, DFd)	P value		ANOVA table	SS	DF	MS	F (DFn, DFd)	P value
Treatment (between columns)	30.93	3	10.31	F (3, 13) = 53.07	P<0.0001		Treatment (between columns)	10.85	3	3.615	F (3, 12) = 20.92	P<0.0001
Residual (within columns)	2.525	13	0.1942				Residual (within columns)	2.073	12	0.1728
Total	33.45	16					Total	12.92	15
Data summary							Data summary
Number of treatments (columns)	4						Number of treatments (columns)	4
Number of values (total)	24						Number of values (total)	24
PAR2 in RVM							PAR4 in RVM
Data sets analyzed	A-D						Data sets analyzed	A-D
ANOVA summary							ANOVA summary
F	37.24						F	34.54
P value	<0.0001						P value	<0.0001
P value summary	****						P value summary	****
Significant diff. among means (P < 0.05)?	Yes						Significant diff. among means (P < 0.05)?	Yes
R square	0.8747						R square	0.8662
Brown-Forsythe test							Brown-Forsythe test
F (DFn, DFd)	2.914 (3, 16)						F (DFn, DFd)	0.2136 (3, 16)
P value	0.0664						P value	0.8855
P value summary	ns						P value summary	ns
Are SDs significantly different (P < 0.05)?	No						Are SDs significantly different (P < 0.05)?	No
Bartlett's test							Bartlett's test
Bartlett's statistic (corrected)	8.892						Bartlett's statistic (corrected)	1.696
P value	0.0308						P value	0.6378
P value summary	*						P value summary	ns
Are SDs significantly different (P < 0.05)?	Yes						Are SDs significantly different (P < 0.05)?	No
ANOVA table	SS	DF	MS	F (DFn, DFd)	P value		ANOVA table	SS	DF	MS	F (DFn, DFd)	P value
Treatment (between columns)	70.6	3	23.53	F (3, 16) = 37.24	P<0.0001		Treatment (between columns)	42.81	3	14.27	F (3, 16) = 34.54	P<0.0001
Residual (within columns)	10.11	16	0.6318				Residual (within columns)	6.612	16	0.4132
Total	80.71	19					Total	49.43	19
Data summary							Data summary
Number of treatments (columns)	4						Number of treatments (columns)	4
Number of values (total)	24						Number of values (total)	24
PAR2 in SCDH							PAR4 in SCDH
Data sets analyzed	A-D						Data sets analyzed	A-D
ANOVA summary							ANOVA summary
F	43.91						F	14.28
P value	<0.0001						P value	0.0002
P value summary	****						P value summary	***
Significant diff. among means (P < 0.05)?	Yes						Significant diff. among means (P < 0.05)?	Yes
R square	0.8739						R square	0.7537
Brown-Forsythe test							Brown-Forsythe test
F (DFn, DFd)	2.301 (3, 19)						F (DFn, DFd)	0.9079 (3, 14)
P value	0.1099						P value	0.4621
P value summary	ns						P value summary	ns
Are SDs significantly different (P < 0.05)?	No						Are SDs significantly different (P < 0.05)?	No
Bartlett's test							Bartlett's test
Bartlett's statistic (corrected)	4.01						Bartlett's statistic (corrected)	9.847
P value	0.2604						P value	0.0199
P value summary	ns						P value summary	*
Are SDs significantly different (P < 0.05)?	No						Are SDs significantly different (P < 0.05)?	Yes
ANOVA table	SS	DF	MS	F (DFn, DFd)	P value		ANOVA table	SS	DF	MS	F (DFn, DFd)	P value
Treatment (between columns)	96.48	3	32.16	F (3, 19) = 43.91	P<0.0001		Treatment (between columns)	13.72	3	4.574	F (3, 14) = 14.28	P=0.0002
Residual (within columns)	13.92	19	0.7324				Residual (within columns)	4.483	14	0.3202
Total	110.4	22					Total	18.2	17
Data summary							Data summary
Number of treatments (columns)	4						Number of treatments (columns)	4
Number of values (total)	24						Number of values (total)	24

## Sheet: Body weight
Changes in body weight at day 25
Data sets analyzed	A-D
ANOVA summary
F	0.193
P value	0.8961
P value summary	ns
Significant diff. among means (P < 0.05)?	No
R square	0.1265
Brown-Forsythe test
F (DFn, DFd)	+infinity (3, 4)
P value	<0.0001
P value summary	****
Are SDs significantly different (P < 0.05)?	Yes
Bartlett's test
Bartlett's statistic (corrected)
P value
P value summary
Are SDs significantly different (P < 0.05)?
ANOVA table	SS	DF	MS	F (DFn, DFd)	P value
Treatment (between columns)	36.91	3	12.3	F (3, 4) = 0.1930	P=0.8961
Residual (within columns)	254.9	4	63.72
Total	291.8	7
Data summary
Number of treatments (columns)	4
Number of values (total)	24
